# Supplementary material for: Shank2 Deletion in Parvalbumin Neurons Leads to Moderate Hyperactivity, Enhanced Self-Grooming and Suppressed Seizure Susceptibility in Mice
Source: Front Mol Neurosci. 2018 Jun 19;11:209. doi: 10.3389/fnmol.2018.00209 (PMC6018407; doi:10.3389/fnmol.2018.00209)
Supplement: TABLE S1 — Statistical details for all data presented in the figures. Different statistical methods were used based on the normality (checked by Shapiro-Wilk test) and variance of the data. Outliers were detected using the outlier test based on IQR method. [file Table_1.xlsx]

## Sheet: Sheet1
Figure		Assay Performed	Parameter (Unit)	Comparison WT vs cKO					Descriptive Statistics			Statistical Analysis
				Variables 1	Variables 2	Age	n (animals)	Sex	Average	SEM	Median	Statistical Test	Significance
2	C	Western blot	Relative protein level (%)	Ctx	WT	3~4 month	5 pairs	Male	100	15.2182	92.7224	Mann-Whitney U test	U = 5	Two-tailed	P = 0.4857 ; ns
					cKO				108.382	6.7291	109.088
				Str	WT				100	17.5927	84.9547	Mann-Whitney U test	U = 8	Two-tailed	P = 1.000 ; ns
					cKO				86.0785	10.9983	87.3382
				Hp	WT				100	18.457	92.9053	Mann-Whitney U test	U = 7	Two-tailed	P = 0.8857 ; ns
					cKO				95.8612	13.0045	96.018
				Cb	WT				100	5.9111	96.941	Mann-Whitney U test	U = 0	Two-tailed	P = 0.0286 ; *
					cKO				6.8972	0.7806	6.4617
	D	IHC image analysis	PV-positive / NeuN-positive cell ratio	WT		3~4 month	WT = 8 cKO = 7	Male	0.068	0.0053	0.0676	Student's t-test	t(13) = 0.9920	Two-tailed	P = 0.3393 ; ns
				cKO					0.0776	0.0084	0.0806
			PV intensity / cell area (AU)	WT					112.406	1.7456	114.206	Student's t-test	t(13) = 0.0418	Two-tailed	P = 0.9673 ; ns
				cKO					112.246	3.5937	112.722
4	A	Open field	Distance moved (m)	10	WT	3~4 month	WT = 19 cKO = 21	Male	48.3603	2.0635	46.8065	Repeated measures of two-way ANOVA	Interaction F(5, 190) = 0.43, P = 0.8277 ; ns Genotype F(1, 38) = 4.16, P = 0.0483 ; * Time F(5, 190) = 110.36, P < 0.0001 ; ***
					cKO				50.3763	1.5926	50.6335
				20	WT				37.1969	1.5348	37.6311
					cKO				41.5781	1.3088	41.6003
				30	WT				33.4731	1.5256	33.8423
					cKO				36.8033	1.1689	36.6011
				40	WT				31.6071	1.5001	30.8157
					cKO				34.7909	1.1672	35.1271
				50	WT				28.9323	2.0442	28.0127
					cKO				33.5029	1.2101	32.4265
				60	WT				26.9494	1.3986	29.5987
					cKO				30.5589	1.575	31.5128
			Total distance moved (m)	WT					206.46	8.5055	209.33	Student's t-test	t(38) = 2.053	Two-tailed	P = 0.047 ; *
				cKO					227.668	6.1153	229.62
			Time in center (%)	WT					15.3099	1.0074	14.7005	Student's t-test	t(38) = 1.1381	Two-tailed	P = 0.2622 ; ns
				cKO					16.8357	0.8921	16.9323
	B	Laboras	Distance moved (m)	1	WT	3~4 month	WT = 13 cKO = 12	Male	27.4782	3.0468	29.162	Repeated measures of two-way ANOVA; Bonferroni's multiple comparison test	Interaction F(95, 2185) = 1.44, P = 0.0040 ; ** Genotype F(1, 23) = 7.32, P = 0.0126 ; * Time F(95, 2185) = 27.70, P < 0.0001 ; ***		P > 0.05 ; ns
					cKO				29.9603	3.431	26.8885
				2	WT				17.5539	1.4152	19.061				P > 0.05 ; ns
					cKO				20.9006	2.201	17.484
				3	WT				13.8693	1.3763	14.454				P > 0.05 ; ns
					cKO				18.2918	2.161	15.9075
				4	WT				11.3832	1.4073	11.109				P > 0.05 ; ns
					cKO				13.9844	2.4676	12.967
				5	WT				10.0237	1.5518	9.128				P > 0.05 ; ns
					cKO				14.03	2.5934	13.1875
				6	WT				8.2977	1.6211	7.343				P > 0.05 ; ns
					cKO				12.6828	2.9496	10.792
				7	WT				4.8163	1.695	2.867				P < 0.01 ; **
					cKO				13.0688	3.7096	10.597
				8	WT				7.4108	1.6614	7.091				P > 0.05 ; ns
					cKO				9.3668	2.3788	5.76
				9	WT				6.0825	1.968	3.555				P > 0.05 ; ns
					cKO				5.5057	1.6332	3.6515
				10	WT				9.7508	1.674	10.52				P > 0.05 ; ns
					cKO				7.8325	1.1543	7.2315
				11	WT				6.6429	1.1516	5.518				P < 0.01 ; **
					cKO				14.5344	2.3668	13.338
				12	WT				8.1137	1.7862	7.793				P > 0.05 ; ns
					cKO				10.8817	2.7804	9.0125
				13	WT				3.0405	1.2206	1.042				P > 0.05 ; ns
					cKO				4.7405	1.1406	3.622
				14	WT				2.3822	0.8986	1.367				P > 0.05 ; ns
					cKO				2.4805	0.751	2.163
				15	WT				2.4152	0.7087	1.378				P > 0.05 ; ns
					cKO				1.5798	0.6006	0.67
				16	WT				1.7337	0.4509	1.86				P > 0.05 ; ns
					cKO				2.4633	1.0664	1.4295
				17	WT				1.5017	0.4189	1.205				P > 0.05 ; ns
					cKO				2.5994	0.8061	2.401
				18	WT				3.2352	0.8954	3.696				P > 0.05 ; ns
					cKO				2.5788	0.741	2.048
				19	WT				0.9732	0.3486	0.58				P > 0.05 ; ns
					cKO				2.2704	0.454	2.205
				20	WT				2.3209	0.48	1.953				P > 0.05 ; ns
					cKO				2.1027	0.6214	1.585
				21	WT				3.3845	0.5989	3.388				P > 0.05 ; ns
					cKO				2.3908	0.7198	1.919
				22	WT				2.881	0.6663	3.52				P > 0.05 ; ns
					cKO				2.2972	0.7508	1.7435
				23	WT				2.5538	0.9033	1.659				P > 0.05 ; ns
					cKO				3.5218	0.5239	3.6005
				24	WT				5.7919	0.798	5.714				P > 0.05 ; ns
					cKO				6.7297	1.2167	6.6345
				25	WT				12.2472	0.897	13.24				P > 0.05 ; ns
					cKO				12.7784	1.5248	12.18
				26	WT				14.0158	1.1811	14.083				P > 0.05 ; ns
					cKO				16.968	1.1199	16.5975
				27	WT				13.1463	0.9256	12.823				P > 0.05 ; ns
					cKO				17.5685	1.4983	17.0065
				28	WT				13.6791	1.6599	13.882				P > 0.05 ; ns
					cKO				15.0721	2.1575	14.0455
				29	WT				12.5038	1.2722	13.87				P > 0.05 ; ns
					cKO				15.2856	1.8658	15.447
				30	WT				10.1757	1.6118	8.966				P > 0.05 ; ns
					cKO				14.6455	2.3972	14.5585
				31	WT				8.0446	1.646	6.434				P > 0.05 ; ns
					cKO				11.1328	1.8028	11.649
				32	WT				5.7771	0.8491	5.169				P > 0.05 ; ns
					cKO				8.042	2.3497	5.951
				33	WT				7.5641	1.0575	7.898				P > 0.05 ; ns
					cKO				9.9449	1.5556	10.233
				34	WT				12.1738	1.7445	12.977				P > 0.05 ; ns
					cKO				9.8269	1.7457	11.8595
				35	WT				5.2471	0.9932	3.744				P > 0.05 ; ns
					cKO				7.9082	1.8317	6.8135
				36	WT				5.1714	1.0984	4.445				P > 0.05 ; ns
					cKO				6.785	1.6568	5.4585
				37	WT				2.8988	1.2366	1.803				P > 0.05 ; ns
					cKO				3.0168	1.4114	0.4895
				38	WT				1.9175	0.4324	1.706				P > 0.05 ; ns
					cKO				4.8617	1.4303	2.3355
				39	WT				3.5003	0.7037	2.974				P > 0.05 ; ns
					cKO				1.9734	0.74	1.076
				40	WT				3.2602	0.8392	2.951				P > 0.05 ; ns
					cKO				2.6051	0.8111	1.511
				41	WT				1.8081	0.8787	0.012				P > 0.05 ; ns
					cKO				2.9315	1.1265	1.561
				42	WT				2.5704	0.4878	2.992				P > 0.05 ; ns
					cKO				2.3414	0.8473	0.7565
				43	WT				2.7126	0.751	2.473				P > 0.05 ; ns
					cKO				2.8843	0.8884	2.0835
				44	WT				1.6771	0.6555	0.277				P > 0.05 ; ns
					cKO				1.986	0.6189	0.925
				45	WT				3.5184	0.8619	3.094				P > 0.05 ; ns
					cKO				4.3682	1.1427	4.506
				46	WT				2.6055	0.5767	2.592				P > 0.05 ; ns
					cKO				4.302	1.6667	2.0715
				47	WT				3.9888	0.9323	3.363				P > 0.05 ; ns
					cKO				5.6719	0.9939	5.53
				48	WT				8.3545	1.2593	9.266				P > 0.05 ; ns
					cKO				8.6792	2.0896	4.8365
				49	WT				11.4156	0.8944	10.853				P > 0.05 ; ns
					cKO				12.1908	1.3597	12.8295
				50	WT				12.7174	0.8301	12.53				P > 0.05 ; ns
					cKO				15.2868	1.529	13.9675
				51	WT				10.7775	0.8833	11.533				P > 0.05 ; ns
					cKO				14.1677	1.7519	13.394
				52	WT				11.9309	1.3529	12.162				P > 0.05 ; ns
					cKO				15.6856	1.8323	14.8725
				53	WT				11.7522	1.0016	12.296				P > 0.05 ; ns
					cKO				14.4295	1.9209	14.308
				54	WT				8.1514	1.4915	8.829				P > 0.05 ; ns
					cKO				13.3434	1.8838	14.1345
				55	WT				7.1809	1.4382	8.103				P > 0.05 ; ns
					cKO				12.7726	1.887	13.8995
				56	WT				5.7157	1.3191	5.356				P > 0.05 ; ns
					cKO				7.0262	1.6602	5.7505
				57	WT				7.3145	1.4627	5.793				P > 0.05 ; ns
					cKO				7.5501	1.398	6.629
				58	WT				7.4928	1.3644	8.424				P > 0.05 ; ns
					cKO				11.6233	2.103	12.0225
				59	WT				4.3802	1.113	3.348				P > 0.05 ; ns
					cKO				5.7107	1.2377	5.204
				60	WT				3.6188	0.6259	3.25				P > 0.05 ; ns
					cKO				4.9196	1.575	3.7005
				61	WT				3.3007	0.9319	3.935				P > 0.05 ; ns
					cKO				3.2647	1.1464	2.497
				62	WT				1.8743	0.5696	1.726				P > 0.05 ; ns
					cKO				2.7182	1.0422	0.0715
				63	WT				1.8312	0.571	1.359				P > 0.05 ; ns
					cKO				2.4364	1.0782	0.7095
				64	WT				1.9508	0.5073	2.269				P > 0.05 ; ns
					cKO				4.0185	1.3242	1.75
				65	WT				3.5455	0.808	3.057				P > 0.05 ; ns
					cKO				2.2926	0.8124	0.944
				66	WT				1.5811	0.5162	0.373				P > 0.05 ; ns
					cKO				2.5178	0.824	1.5545
				67	WT				2.0242	0.4799	1.638				P > 0.05 ; ns
					cKO				3.1128	1.0272	2.196
				68	WT				3.6242	0.9849	2.666				P > 0.05 ; ns
					cKO				4.2258	0.8098	3.935
				69	WT				4.4895	1.4925	2.695				P > 0.05 ; ns
					cKO				3.0474	0.7198	2.819
				70	WT				3.2724	0.5337	2.984				P > 0.05 ; ns
					cKO				3.6971	0.7847	3.659
				71	WT				4.5636	0.8561	3.534				P > 0.05 ; ns
					cKO				5.8204	1.4763	5.4835
				72	WT				8.9533	1.3383	9.852				P > 0.05 ; ns
					cKO				7.928	1.8303	6.157
				73	WT				10.5515	0.7989	11.004				P > 0.05 ; ns
					cKO				15.2234	1.3345	15.221
				74	WT				8.9445	0.7608	8.875				P > 0.05 ; ns
					cKO				15.7888	1.5761	15.507
				75	WT				9.074	1.151	9.556				P > 0.05 ; ns
					cKO				15.8739	1.586	14.2815
				76	WT				10.0725	1.1769	11.778				P < 0.05 ; *
					cKO				17.2404	2.3927	15.1805
				77	WT				12.0781	1.4666	13.108				P > 0.05 ; ns
					cKO				14.8647	2.5255	14.117
				78	WT				8.9508	1.3943	8.476				P > 0.05 ; ns
					cKO				12.0582	2.2643	10.031
				79	WT				7.4365	1.4529	5.967				P > 0.05 ; ns
					cKO				12.6687	2.2708	11.175
				80	WT				5.0122	1.1319	4.326				P > 0.05 ; ns
					cKO				6.8104	2.0389	3.711
				81	WT				11.346	2.462	10.741				P > 0.05 ; ns
					cKO				5.832	1.1846	5.6345
				82	WT				6.4905	1.5266	4.701				P > 0.05 ; ns
					cKO				7.3921	2.3629	3.693
				83	WT				6.0628	1.3589	4.624				P > 0.05 ; ns
					cKO				7.4499	1.7119	7.313
				84	WT				3.56	0.9838	2.829				P > 0.05 ; ns
					cKO				4.7581	1.1542	4.8345
				85	WT				1.2957	0.427	0.432				P > 0.05 ; ns
					cKO				0.9468	0.3805	0.1255
				86	WT				2.617	0.6292	2.08				P > 0.05 ; ns
					cKO				1.2787	0.4171	0.811
				87	WT				1.1954	0.4997	0.113				P > 0.05 ; ns
					cKO				2.6567	0.9324	1.3495
				88	WT				2.721	0.9339	2.002				P > 0.05 ; ns
					cKO				2.8502	1.0951	1.6615
				89	WT				1.8867	0.6242	1.183				P > 0.05 ; ns
					cKO				1.7947	0.7799	0.453
				90	WT				2.1867	0.7182	1.242				P > 0.05 ; ns
					cKO				3.8542	1.3644	1.4075
				91	WT				2.5038	0.5433	2.056				P > 0.05 ; ns
					cKO				3.948	1.0059	2.2625
				92	WT				2.4615	0.5644	2.252				P > 0.05 ; ns
					cKO				2.5111	1.1584	0.4095
				93	WT				4.8202	2.2669	1.44				P > 0.05 ; ns
					cKO				6.2489	1.076	6.979
				94	WT				2.7361	0.5088	2.279				P > 0.05 ; ns
					cKO				3.4277	1.0174	2.338
				95	WT				6.9782	0.8862	6.847				P > 0.05 ; ns
					cKO				8.3996	1.6827	9.2785
				96	WT				9.8855	1.0953	9.359				P > 0.05 ; ns
					cKO				11.5226	1.6569	11.0535
			Distance moved during last 72 hours (m)	WT					442.884	21.9414	444.897	Student's t-test	t(23) = 2.7516	Two-tailed	P = 0.0114 ; *
				cKO					556.765	35.9645	539.927
			Distance moved during dark of last 72 hours (m)	WT					332.523	13.754	331.89	Welch's t t-test	t(16) = 2.9421	Two-tailed	P = 0.0095 ; **
				cKO					423.499	27.6952	393.872
			Distance moved during light of last 72 hours (m)	WT					106.267	8.5401	113.48	Student's t-test	t(23) = 1.5319	Two-tailed	P = 0.1392 ; ns
				cKO					128.473	11.9271	134.146
	C	Elevated plus maze	Time in open arms (s)	WT		3~4 month	WT = 17 cKO = 14	Male	85.0535	10.0471	77.4092	Student's t-test	t(29) = 0.3216	Two-tailed	P = 0.7501 ; ns
				cKO					80.8146	7.8527	79.3277
			Time in closed arms (s)	WT					298.882	14.385	328.652	Mann-Whitney U test	U = 115	Two-tailed	P = 0.8895 ; ns
				cKO					308.333	9.5	302.342
	D	Light-dark chamber	Time in light chamber (s)	WT		3~4 month	WT = 19 cKO = 21	Male	176.666	20.7953	173.67	Mann-Whitney U test	U = 177	Two-tailed	P = 0.5513 ; ns
				cKO					180.585	14.9925	167.197
			Number of transition (s)	WT					17.6842	1.8418	18	Student's t-test	t(38) = 1.4169	Two-tailed	P = 0.1647 ; ns
				cKO					21.4286	1.8817	21
5	A	Three-chamber S1-O	Time spent in sniffing (s)	WT	S1	3~4 month	WT = 19 cKO = 11	Male	149.35	9.1213	151.615	Paired t-test	t(18) = 10.57	Two-tailed	P < 0.0001 ; ***
					O				45.3286	2.5725	43.9097
				cKO	S1				171.249	13.3312	175.539	Paired t-test	t(10) = 5.899	Two-tailed	P = 0.0002 ; ***
					O				54.4472	7.6736	45.6447
			Preference index (%)	WT					51.5412	3.2451	50.897	Welch's t t-test	t(13) = 0.1732	Two-tailed	P = 0.8650 ; ns
				cKO					50.1128	7.5816	62.5922
	B	Three-chamber S1-S2	Time spent in sniffing (s)	WT	S1	3~4 month	WT = 19 cKO = 11	Male	84.4107	7.77	77.5092	Paired t-test	t(18) = 0.804	Two-tailed	P = 0.4319 ; ns
					S2				95.1018	8.6662	100.565
				cKO	S1				74.2029	11.0543	59.3247	Wilcoxon matched-pairs signed rank test		Two-tailed	P = 0.2061 ; ns
					S2				97.3802	5.6484	95.5269
			Preference index (%)	WT					4.9664	6.9181	5.1334	Student's t-test	t(28) = 1.0732	Two-tailed	P = 0.2923 ; ns
				cKO					16.8248	8.2279	5.6666
	C	Direct interaction test	Total interaction time (s)	WT		3~4 month	WT = 9 cKO = 8	Male	124.19	12.4779	131.967	Student's t-test	t(15) = 1.0185	Two-tailed	P = 0.3246 ; ns
				cKO					142.453	12.83	147.99
			Interaction time (s)	Nose to nose	WT				34.1491	6.3171	24.875	Mann-Whitney U test	U = 36	Two-tailed	P = 1.0000 ; ns
					cKO				31.6854	4.2893	30.6833
				Nose to tail	WT				20.1544	3.4835	19.1	Student's t-test	t(15) = 1.6536	Two-tailed	P = 0.1190 ; ns
					cKO				29.065	4.1639	28.3167
				Following	WT				14.4111	0.4967	13.8	Student's t-test	t(15) = 4.9418	Two-tailed	P = 0.0002 ; ***
					cKO				19.2953	0.8893	20.5
				Other	WT				55.4756	10.8935	61.7333	Student's t-test	t(15) = 0.4564	Two-tailed	P = 0.6546 ; ns
					cKO				62.4073	10.4457	61.8664
	D	Adult USVs test	Number of USV calls	WT		3~4 month	WT = 17 cKO = 15	Male	673.294	110.204	673	Mann-Whitney U test	U = 119.5	Two-tailed	P = 0.7770 ; ns
				cKO					707.667	156.844	771
			Latency to first call (s)	WT					3.9884	0.8783	2.7253	Student's t-test	t(30) = 1.3042	Two-tailed	P = 0.2021 ; ns
				cKO					2.573	0.5845	1.814
			Interaction time (s)	WT					75.9569	7.9405	65.5	Student's t-test	t(30) = 0.2597	Two-tailed	P = 0.7969 ; ns
				cKO					72.4067	11.4517	82.6667
6	A	Repetitive behavior test	Duration (s)	Self-grooming	WT	3~4 month	WT = 16 cKO = 21	Male	38.9844	6.3107	32.825	Mann-Whitney U test	U = 103.5	Two-tailed	P = 0.0497 ; *
					cKO				53.8381	5.2485	47.45
				Digging	WT				46.4187	3.9333	47.475	Student's t-test	t(35) = 1.2716	Two-tailed	P = 0.2119 ; ns
					cKO				40.6643	2.5803	38.7
				Jumping	WT				0	0	0	-	-	-	-
					cKO				0	0	0
	B	Laboras	Time spent in self-grooming (s)	1	WT	3~4 month	WT = 13 cKO = 12	Male	285.104	40.1717	262.09	Repeated measures of two-way ANOVA	Interaction F(95, 2185) = 1.06, P = 0.3271 ; ns Genotype F(1, 23) = 0.41, P = 0.5278 ; ns Time F(95, 2185) = 7.53, P < 0.0001 ; ***
					cKO				281.61	36.0271	215.845
				2	WT				358.56	46.3823	333.55
					cKO				369.384	46.244	378.855
				3	WT				489.313	42.3628	486.09
					cKO				418.241	33.382	400.66
				4	WT				416.372	41.5008	379.95
					cKO				426.423	62.0557	434.83
				5	WT				305.955	43.1755	302.71
					cKO				353.159	55.4231	269.565
				6	WT				321.5	40.4932	325.15
					cKO				289.515	56.2058	298.785
				7	WT				201.475	52.0906	170.37
					cKO				362.878	69.3385	279.92
				8	WT				267.842	43.9865	266.12
					cKO				435.887	82.3432	355.955
				9	WT				251.994	52.0098	214.86
					cKO				345.015	60.7647	302.595
				10	WT				363.392	53.4244	392.92
					cKO				354.179	54.0765	306.185
				11	WT				352.272	66.0996	351.23
					cKO				401.728	53.8323	425.105
				12	WT				227.622	37.4605	232.47
					cKO				374.533	67.7596	311.5
				13	WT				129.923	40.8392	76.81
					cKO				282.06	68.568	238.43
				14	WT				161.5	43.8991	138.23
					cKO				197.382	58.1071	111.19
				15	WT				197.629	63.104	111.96
					cKO				208.981	61.6598	159.86
				16	WT				135.464	34.7623	114.35
					cKO				134.07	49.9636	62.31
				17	WT				218.152	54.3984	175.06
					cKO				217.558	66.7284	104.625
				18	WT				204.335	43.6788	182.39
					cKO				303.257	62.1068	278.84
				19	WT				196.653	42.1832	200.11
					cKO				203.013	75.2884	99.62
				20	WT				411.664	86.0065	278.97
					cKO				292.165	63.1174	244.705
				21	WT				272.067	60.713	244.93
					cKO				280.057	82.3543	177.15
				22	WT				339.945	65.9496	301.43
					cKO				255.327	60.3122	191.025
				23	WT				470.247	99.2164	485.5
					cKO				485.01	103.795	561.305
				24	WT				603.807	91.5151	578.86
					cKO				506.863	71.1908	573.405
				25	WT				476.914	64.662	519.81
					cKO				495.642	91.627	413.075
				26	WT				359.478	47.5472	405.36
					cKO				327.313	36.513	327.43
				27	WT				377.866	49.1913	364.82
					cKO				354.347	40.1633	353.65
				28	WT				353.734	48.2724	363.12
					cKO				352.695	55.6081	330.745
				29	WT				434.74	62.0515	389.15
					cKO				380.128	43.1434	374.615
				30	WT				282.811	44.5181	272.91
					cKO				274.553	44.595	284.12
				31	WT				412.928	70.3286	441.31
					cKO				413.837	67.7157	375.15
				32	WT				240.256	52.3776	201.84
					cKO				316.59	76.4285	257.46
				33	WT				386.783	55.38	390.62
					cKO				270.275	35.9896	284.6
				34	WT				285.23	53.4028	356.79
					cKO				367.348	78.3925	343.605
				35	WT				244.06	52.2919	256.29
					cKO				300.936	57.5885	199.645
				36	WT				203.151	53.1559	190.5
					cKO				328.582	77.796	244.63
				37	WT				161.36	39.3996	131.51
					cKO				192.052	57.6032	137.055
				38	WT				119.84	35.4119	92.72
					cKO				232.567	55.6643	214.675
				39	WT				211.863	41.1944	212.19
					cKO				173.373	61.3019	73.945
				40	WT				148.837	46.8658	83.15
					cKO				220.822	54.2764	187.855
				41	WT				171.461	48.3959	103.5
					cKO				263.058	81.5345	208.475
				42	WT				219.974	48.2699	222.15
					cKO				154.684	42.2038	100.145
				43	WT				203.738	57.8683	120.84
					cKO				221.219	68.6519	176.72
				44	WT				264.563	87.5989	84.46
					cKO				286.258	72.6653	270.07
				45	WT				253.708	56.1614	150.71
					cKO				270.853	62.8912	281.26
				46	WT				270.84	58.796	207.82
					cKO				248.607	66.3371	193.105
				47	WT				510.432	99.8917	469.56
					cKO				486.288	91.3366	514.895
				48	WT				561.213	70.6778	478.28
					cKO				467.216	45.672	471.81
				49	WT				409.171	61.5935	370.59
					cKO				454.25	65.5595	400.485
				50	WT				322.953	43.7612	375.52
					cKO				341.804	35.9866	355.32
				51	WT				348.185	52.806	374.53
					cKO				276.829	42.2074	238.33
				52	WT				369.645	53.3518	364.02
					cKO				311.886	37.9601	350.655
				53	WT				324.664	59.5132	285.51
					cKO				311.457	47.6319	317.405
				54	WT				262.027	44.2934	284.13
					cKO				350.165	70.6266	292.99
				55	WT				321.87	59.7916	349.92
					cKO				325.988	56.8497	303.365
				56	WT				326.889	74.8945	217.8
					cKO				332.303	70.4033	320.435
				57	WT				270.392	56.6601	175.01
					cKO				311.773	46.6851	286.925
				58	WT				337.653	53.9892	330.95
					cKO				304.22	58.249	284.35
				59	WT				226.512	36.9663	230.47
					cKO				369.847	104.159	318.315
				60	WT				234.003	46.75	251.32
					cKO				286.333	86.4664	217.565
				61	WT				161.443	47.7096	128.07
					cKO				227.463	76.7681	138.925
				62	WT				156.977	37.4054	134.64
					cKO				147.607	47.3906	63.49
				63	WT				216.269	62.0641	141.05
					cKO				224.471	66.1495	213.745
				64	WT				146.876	37.4336	136.53
					cKO				260.124	69.3386	176.395
				65	WT				321.933	68.3186	293.78
					cKO				144.169	39.2206	122.975
				66	WT				114.885	35.9697	68.79
					cKO				179.809	44.4581	150.275
				67	WT				162.242	32.4105	154
					cKO				256.991	84.7581	164.175
				68	WT				369.622	69.6573	317.82
					cKO				270.391	42.967	257.83
				69	WT				249.225	65.0172	143.2
					cKO				374.893	84.8331	352.76
				70	WT				293.028	49.2632	262.88
					cKO				274.226	54.7789	276.57
				71	WT				533.957	75.0467	598.54
					cKO				469.165	64.4678	421.465
				72	WT				483.599	58.8031	525.54
					cKO				566.892	109.677	473.6
				73	WT				491.322	50.7492	473.31
					cKO				567.569	74.3848	607.695
				74	WT				447.465	38.58	446.69
					cKO				340.984	32.7151	351.155
				75	WT				429.471	55.8314	436.06
					cKO				380.273	48.1107	332.38
				76	WT				386.892	48.9986	397.95
					cKO				373.802	43.3151	347.84
				77	WT				395.391	46.2418	419.92
					cKO				347.626	52.21	275.62
				78	WT				359.892	62.1685	304.69
					cKO				495.35	67.4871	527.985
				79	WT				352.766	54.3283	401.95
					cKO				459.356	82.5242	455.315
				80	WT				357.844	42.1961	344.72
					cKO				502.009	111.363	316.845
				81	WT				317.45	51.399	301.69
					cKO				630.625	104.108	499.715
				82	WT				340.544	56.8503	390.62
					cKO				381.111	75.2917	263.075
				83	WT				246.948	38.9875	253.52
					cKO				405.096	70.3798	479.525
				84	WT				235.788	43.1432	242.85
					cKO				367.468	74.9511	376.21
				85	WT				159.702	33.6813	140.19
					cKO				214.23	26.4295	212.29
				86	WT				218.169	35.0003	258.6
					cKO				176.511	33.6937	184.275
				87	WT				135.025	38.3224	82.33
					cKO				219.847	59.9475	154.37
				88	WT				281.716	52.4823	298.47
					cKO				257.148	70.0297	251.89
				89	WT				206.205	73.0769	103.42
					cKO				161.139	54.4858	131.255
				90	WT				236.515	56.782	153.37
					cKO				269.559	73.0849	193.22
				91	WT				352.95	60.4759	299.49
					cKO				222.546	42.9075	210.735
				92	WT				237.588	56.2996	205.01
					cKO				241.449	59.0891	255.7
				93	WT				336.851	62.9638	281.1
					cKO				374.026	45.9231	357.955
				94	WT				285.775	44.107	296.44
					cKO				404.367	102.214	310.12
				95	WT				692.559	106.922	586.06
					cKO				693.763	109.878	583.495
				96	WT				496.317	42.6702	471.68
					cKO				547.019	57.7819	563.52
			Time spent in self-grooming during last 72 hours (min)	WT					368.682	29.5755	376.696	Student's t-test	t(23) = 0.6207	Two-tailed	P = 0.5409 ; ns
				cKO					396.753	34.4968	393.612
	C	Hole-board test	Head bobbing count	WT		3~4 month	WT = 13 cKO = 15	Male	87.0769	8.7225	92	Student's t-test	t(26) = 0.4918	Two-tailed	P = 0.6270 ; ns
				cKO					80.8667	8.9999	82
			Head bobbing count during first 10 min	Center	WT				7.7692	1.2616	9	Student's t-test	t(26) = 1.2458	Two-tailed	P = 0.2240 ; ns
					cKO				5.9333	0.8308	5
				Corner	WT				22	2.2843	18	Mann-Whitney U test	U = 77	Two-tailed	P = 0.3560 ; ns
					cKO				24.4667	2.2654	23
				Side	WT				22.3846	2.5659	21	Student's t-test	t(26) = 0.4562	Two-tailed	P = 0.6520 ; ns
					cKO				20.8667	2.1577	20
			Head bobbing count during last 10 min	Center	WT				4.1538	0.8759	3	Mann-Whitney U test	U = 72	Two-tailed	P = 0.2451 ; ns
					cKO				2.9333	0.8589	2
				Corner	WT				17.7692	2.1577	17	Student's t-test	t(26) = 0.7514	Two-tailed	P = 0.4591 ; ns
					cKO				15.6667	1.8144	13
				Side	WT				12.6154	2.2319	15	Mann-Whitney U test	U = 76	Two-tailed	P = 0.3316 ; ns
					cKO				10.4667	3.0267	7
7	A	Morris water maze	Escape latency	Day 1	WT	3~4 month	WT = 16 cKO = 10	Male	41.9583	3.6222	42.6667	Repeated measures of two-way ANOVA	Interaction F(7, 168) = 0.73, P = 0.6504 ; ns Genotype F(1, 24) = 0.16, P = 0.6908 ; ns Time F(7, 168) = 18.39, P < 0.0001 ; ***
					cKO				49.6333	3.1425	48.5
				Day 2	WT				34.0833	3.7301	35.5
					cKO				32.5333	2.7676	30.8333
				Day 3	WT				25.0208	2.6163	22
					cKO				24.9	3.4168	24.8333
				Day 4	WT				24.5833	4.097	22
					cKO				28.1333	6.0838	25.6667
				Day 5	WT				21.4167	2.465	21.3333
					cKO				19.7333	4.6185	14.8333
				Reversal day 1	WT				30.25	2.3342	29.1667
					cKO				36.3333	5.4999	31.6667
				Reversal day 2	WT				18.4792	3.5034	15.5
					cKO				16.7333	3.8309	14.3333
				Reversal day 3	WT				16.3125	3.2686	13
					cKO				13.7	3.2548	10.3333
			Time spent in target quadrant (s)	Target	WT				23.1179	1.5004	23.0055	Student's t-test	t(24) = 1.6128	Two-tailed	P = 0.1199 ; ns
					cKO				27.0873	1.9843	25.6395
				Left	WT				15.5752	0.7912	14.4969	Mann-Whitney U test	U = 69	Two-tailed	P = 0.2798 ; ns
					cKO				13.9783	1.4998	13.022
				Right	WT				9.3027	0.7494	9.4759	Student's t-test	t(24) = 0.3367	Two-tailed	P = 0.7393 ; ns
					cKO				8.7825	1.5553	8.5576
				Opposite	WT				12.0615	1.1848	10.9607	Student's t-test	t(24) = 0.8051	Two-tailed	P = 0.4286 ;
					cKO				10.1963	2.2503	8.5245
			Platform Crosses	WT					2.9375	0.3815	3	Mann-Whitney U test	U = 64	Two-tailed	P = 0.4032 ; ns
				cKO					3.6	0.5812	3.5
			Time spent in target quadrant - Reversal (s)	Target	WT				23.1779	1.1494	23.3218	Mann-Whitney U test	U = 77	Two-tailed	P = 0.8952 ; ns
					cKO				23.749	1.3994	22.6041
				Left	WT				8.9917	0.5466	8.5917	Welch's t t-test	t(12) = 1.2935	Two-tailed	P = 0.2194 ; ns
					cKO				7.2068	1.2671	6.8229
				Right	WT				17.7208	1.1663	17.9342	Student's t-test	t(24) = 0.0908	Two-tailed	P = 0.9284 ; ns
					cKO				17.8935	1.5187	16.2649
				Opposite	WT				10.1657	0.7749	10.2082	Student's t-test	t(24) = 0.7618	Two-tailed	P = 0.4536 ; ns
					cKO				11.2073	1.2111	11.5109
			Platform Crosses - Reversal	WT					3.4375	0.4375	3	Student's t-test	t(24) = 0.3413	Two-tailed	P = 0.7359 ; ns
				cKO					3.2	0.5333	3
	B	Fear conditioning	Freezing during conditioning (%)	Trial 1	WT	3~4 month	WT = 12 cKO = 14	Male	2.2317	1.4094	0	Repeated measures of two-way ANOVA	Interaction F(4, 96) = 0.42, P = 0.7970 ; ns Genotype F(1, 24) = 0.21, P = 0.6491 ; ns Time F(4, 96) = 31.84, P < 0.0001 ; ***
					cKO				3.24	1.2816	0
				Trial 2	WT				14.6075	4.3424	10.66
					cKO				10.7729	2.3606	7.55
				Trial 3	WT				22.5608	5.0404	16.965
					cKO				26.6693	5.3013	22.565
				Trial 4	WT				29.485	6.2335	28.885
					cKO				33.765	6.3719	27.68
				Trial 5	WT				39.5592	3.2306	37.335
					cKO				43.6571	5.4997	49.115
		Contextural fear	Contextural freezing (%)	WT					29.0882	3.5782	26.9125	Student's t-test	t(24) = 0.6208	Two-tailed	P = 0.5406 ; ns
				cKO					32.1908	3.4634	35.3922
	C	Rotarod	Latency to fall (s)	Trial 1	WT	3~4 month	WT = 11 cKO = 16	Male	162.454	16.7383	162	Repeated measures of two-way ANOVA	Interaction F(5, 125) = 1.00, P = 0.4181 ; ns Genotype F(1, 25) = 0.87, P = 0.3588 ; ns Time F(5, 125) = 14.69, P < 0.0001 ; ***
					cKO				170.375	14.7577	175.5
				Trial 2	WT				196.818	15.7115	198
					cKO				185.375	9.8606	191.5
				Trial 3	WT				208.636	10.1411	215
					cKO				199.125	8.4916	202
				Trial 4	WT				230.091	14.813	237
					cKO				202.5	11.8971	207.5
				Trial 5	WT				239.727	11.486	246
					cKO				214.688	13.4185	225.5
				Trial 6	WT				236.818	11.6547	238
					cKO				224.875	10.3718	219
8	A	PFC EEG recording (Basal)	Relative normalized power (% of WT average)	Delta	WT	3~4 month	WT = 10 cKO = 10	Male	100	4.4547	99.9119	Student's t-test	t(18) = 0.4912	Two-tailed	P = 0.6292 ; ns
					cKO				103.752	6.2046	105.228
				Theta	WT				100	3.0734	101.599	Student's t-test	t(18) = 0.6031	Two-tailed	P = 0.5540 ; ns
					cKO				96.567	4.7911	96.6222
				Beta	WT				100	6.7971	98.0058	Student's t-test	t(18) = 0.6564	Two-tailed	P = 0.5199 ; ns
					cKO				94.5849	4.6758	93.3411
				Gamma	WT				100	13.1854	84.8134	Mann-Whitney U test	U = 49	Two-tailed	P = 0.9698 ; ns
					cKO				102.358	14.0249	87.3791
	B	Parietal EEG recording (Basal)	Relative normalized power (% of WT average)	Delta	WT	3~4 month	WT = 10 cKO = 10	Male	100	3.0715	99.9838	Student's t-test	t(18) = 0.8807	Two-tailed	P = 0.3901 ; ns
					cKO				105.141	4.9637	100.305
				Theta	WT				100	2.421	99.9211	Student's t-test	t(18) = 0.7076	Two-tailed	P = 0.4883 ; ns
					cKO				96.6576	4.0563	100.808
				Beta	WT				100	4.1396	100.233	Student's t-test	t(18) = 0.4499	Two-tailed	P = 0.6582 ; ns
					cKO				96.8459	5.659	99.0249
				Gamma	WT				100	13.4428	91.1148	Student's t-test	t(18) = 0.7232	Two-tailed	P = 0.4788 ; ns
					cKO				88.3782	8.8051	79.1507
	D	EEG recording during PTZ induced seizure	Number of seizure spike trains (stage 2, min-1)	WT		3~4 month	WT = 9 cKO = 10	Male	10.1462	0.7895	10.6628	Welch's t t-test	t(11) = 1.7308	Two-tailed	P = 0.1093 ; ns
				cKO					6.5522	1.9205	6.9742
	E	EEG recording during PTZ induced seizure	Average duration of each seizure stages (s)	Stage 1	WT	3~4 month	WT = 9 cKO = 10	Male	66.8889	17.521	66	Mann-Whitney U test	U = 16	Two-tailed	P = 0.0172 ; *
					cKO				411.6	148.106	141
				Stage 2	WT				800.111	123.252	1021	Mann-Whitney U test	U = 25	Two-tailed	P = 0.1120 ; ns
					cKO				601.9	149.724	881.5
				Stage 3	WT				6.8889	3.4619	0	Mann-Whitney U test	U = 33	Two-tailed	P = 0.1734 ; ns
					cKO				1.8	1.8	0
	F	EEG recording during PTZ induced seizure	Latency to stage 2 (s)	WT		3~4 month	WT = 9 cKO = 10	Male	165.889	16.1962	165	Mann-Whitney U test	U = 15	Two-tailed	P = 0.0132 ; *
				cKO					517.5	150.309	267
	G	EEG recording during PTZ induced seizure	Animals reaching stage 2 (%)	WT		3~4 month	WT = 9 cKO = 10	Male	-	-	-	Log-rank test	Chi square = 7.884		P = 0.0050 ; **
				cKO					-	-	-
	H	EEG recording during PTZ induced seizure	Seizure susceptibility score	WT		3~4 month	WT = 9 cKO = 10	Male	0.0043	0.0002	0.0043	Student's t-test	t(17) = 2.3986	Two-tailed	P = 0.0282 ; *
				cKO					0.0032	0.0004	0.0027
